# Supplementary material for: An ESCRT-dependent step in fatty acid transfer from lipid droplets to mitochondria through VPS13D−TSG101 interactions
Source: Nat Commun. 2021 Feb 23;12:1252. doi: 10.1038/s41467-021-21525-5 (PMC7902631; doi:10.1038/s41467-021-21525-5)
Supplement: Supplementary file 7 — Source data [file 41467_2021_21525_MOESM7_ESM.xlsx]

## Sheet: Figure 1a
Efficiency and specificity of VPS13D siRNA mediated suppression by qPCR
	# repeats	Scrambled	VPS13A siRNA	VPS13D siRNA
	1	0.948569	1.29578
	2	1.48846	1.13439	0.583913
	3	1.45783	1.58428	0.421565
	4	0.526252		0.630175
	5	0.797648		0.35944
	6	0.781233		0.200799
	7			0.245505
	8			0.118571
	9
	average	1	1.33815	0.36571
	error	0.390921	0.227916	0.192975

## Sheet: Figure 1b
Immunoblots demonstrated the efficiency of siRNAs mediated VPS13D suppression

## Sheet: Figures. 1d, e
Distribution of VPS13D puncta in IF under OA/EBSS stimulation
% of endogenous VPS13D puncta at mitochondria-LD junctions
	# Cell	#ROI	# of VPS13D puncta	at Mito-LD contacts	NOT at mito-LD contacts	not sure	% mito-LD contacts	% not sure	% not at mito-LD contacts
	1	1	41	21	19	1	0.512195	0.0243902	0.463415
	2	2	6	2	3	1	0.333333	0.166667	0.5
	3	3	19	9	6	4	0.473684	0.210526	0.315789
	4	4	26	9	9	4	0.346154	0.153846	0.346154
	5	5	15	9	5	1	0.6	0.0666667	0.333333
	6	6	111	58	51	2	0.522523	0.018018	0.459459
	7	7	65	39	25	1	0.6	0.0153846	0.384615
	8	8	31	15	10	6	0.483871	0.193548	0.322581
	9	9	47	24	14	9	0.510638	0.191489	0.297872
	10	10	15	11	0	4	0.733333	0.266667	0
	11	11	29	14	14	6	0.482759	0.206897	0.482759
	12	12	24	13	8	3	0.541667	0.125	0.333333
	13	13	50	26	19	5	0.52	0.1	0.38
	14	14	19	8	9	2	0.421053	0.105263	0.473684
	15	15	31	13	15	3	0.419355	0.0967742	0.483871
	16	16	19	6	10	3	0.315789	0.157895	0.526316
	17	17	40	24	20	6	0.6	0.15	0.5
	18	18	4	2	1	1	0.5	0.25	0.25
	19	19	10	4	4	2	0.4	0.2	0.4
	20	20	42	22	15	5	0.52381	0.119048	0.357143
	average						0.492008	0.140904	0.380516
	error						0.101568	0.0734524	0.120418
	SUM		644
% of mitochondria-LD junctions with VPS13D puncta in IF
	# Cell	#ROI	# of mito-LD junctions	with VPS13D puncta	without VPS13D puncta	not sure	% with VPS13D puncta	% not sure	% without VPS13D puncta
	1	1	18	16	2	0	0.888889	0	0.111111
	2	2	2	1	0	1	0.5	0.5	0
	3	3	7	5	1	1	0.714286	0.142857	0.142857
	4	4	8	7	0	1	0.875	0.125	0
	5	5	11	9	1	1	0.818182	0.0909091	0.0909091
	6	6	39	31	5	3	0.794872	0.0769231	0.128205
	7	7	20	15	2	3	0.75	0.15	0.1
	8	8	16	10	2	4	0.625	0.25	0.125
	9	9	19	14	3	2	0.736842	0.105263	0.157895
	10	10	15	15	0	0	1	0	0
	11	11	12	9	1	2	0.75	0.166667	0.0833333
	12	12	10	8	1	1	0.8	0.1	0.1
	13	13	20	19	0	1	0.95	0.05	0
	14	14	9	8	0	1	0.888889	0.111111	0
	15	15	17	13	3	1	0.764706	0.0588235	0.176471
	16	16	8	6	1	1	0.75	0.125	0.125
	17	17	2	2	0	0	1	0	0
	18	18	6	4	2	0	0.666667	0	0.333333
	19	19	19	15	3	1	0.789474	0.0526316	0.157895
	20	20	28	23	3	2	0.821429	0.0714286	0.107143
	average						0.794212	0.108831	0.0969576
	error						0.121973	0.112154	0.0831067
	SUM		286

## Sheet: Figure 3d
Immunoblots of VPS13D_N-GFP distribution in subcellular fractions in stable VPS13D_N-GFP COS7 cells were cultured in CM with or without OA

## Sheet: Figure 4b
Immunoblots of GFP-Trap assays of HEK293 cells transfected with either GFP-N1 empty vector or VAB-GFP with anti-GFP and anti-TSG101 antibodies

## Sheet: Figure 4c
Immunoblots of GFP-Trap assays of HEK293 cells transfected with either VAB-GFP or VAB-ΔPSAP with anti-GFP antibody and anti-TSG101 antibody

## Sheet: Figure 4e
Immunoblots of GFP-Trap assays of HEK293 cells transfected with VAB-GFP along with Halo-TSG101, Halo-UEV or Halo-PR-CC-SB with anti-GFP antibody and anti-Halo antibody

## Sheet: Figure 4g
Effects of VPS13D suppression or overexpression of VAB domain or VAB-PSAP deletion mutant on recruitment of TSG101 to LDs via Pearson's correlation coefficient
		# cell	scrambled siRNA	VPS13D siRNA	VAB-GFP overexpression	VAB-ΔPSAP overexpression
		1	0.205263	0.0444445	0.813793	0.405263
		2	0.278947	0.0392157	0.687097	0.378947
		3	0.230303	0.00333334	0.80625	0.430303
		4	0.238095	0	0.96	0.438095
		5	0.2	0	0.882759	0.312314
		6	0.290909	0.00666667	0.785714	0.390909
		7	0.226415	0	0.67931	0.426415
		8	0.255319	0.0555556	0.933333	0.455319
		9	0.319048	0.0322581	0.617647	0.319048
		10		0.0555556	0.828571	0.310526
		11		0.037037	0.8	0.378947
		12		0	0.782749	0.530303
		13		0	0.789213	0.438095
		14		0.00833333	0.721344	0.421232
		15		0.0476191	0.911231	0.490909
		16		0.0526316	0.618765	0.426415
		17		0.00869565	0.834512	0.355319
		18			0.802131	0.519048
		average	0.249367	0.0230204	0.791912	0.412634
		error	0.0401421	0.0228141	0.101171	0.0604776

## Sheet: Figure 4j
Effects of co-expression of VAB-GFP and Halo-TSG101 on the morphology of LDs by TEM
	Control cells co-expressing GFP-N1 and Halo-C1	number of LDs with normal morphology	number of deformed LDs with tubulation	number of LDs with constrictions	number of deformed LDs	Total
	# cell
	1	2	0	0	0	2	1	0	0	0
	2	3	0	0	0	3	1	0	0	0
Representative LDs with normal morphology	3	2	0	0	0	2	1	0	0	0
	4	2	0	0	0	2	1	0	0	0
	5	4	1	0	1	5	0.8	0.2	0	0.2
	6	2	0	0	0	2	1	0	0	0
	7	8	0	0	0	8	1	0	0	0
	8	3	0	0	0	3	1	0	0	0
	9	9	0	2	2	11	0.818182	0	0.181818	0.181818
	10	3	1	0	1	4	0.75	0.25	0	0.25
	11	6	1	1	2	8	0.75	0.125	0.125	0.25
	12	6	1	0	1	7	0.857143	0.142857	0	0.142857
	13	5	2	1	3	8	0.625	0.25	0.125	0.375
	14	4	0	0	0	4	1	0	0	0
	15	1	0	0	0	1	1	0	0	0
	16	4	0	0	0	4	1	0	0	0
	17	1	0	0	0	1	1	0	0	0
	18	5	0	0	0	5	1	0	0	0
	19	8	0	1	1	9	0.888889	0	0.111111	0.111111
						89	0.920485	0.0509398	0.0285752	0.0795151
							0.118159	0.0918122	0.0582805	0.118159
							92.05			7.95
							11.82			11.82
Representative deformed LDs	cells co-expressing VAB-GFP and Halo-TSG101	number of LDs with normal morphology	number of LDs with tubulation	number of LDs with constrictions	number of deformed LDs	Total
	# cell
	1	2	3	0	3	5	0.4	0.6	0	0.6
	2	3	1	0	1	4	0.75	0.25	0	0.25
	3	3	2	1	3	6	0.5	0.333333	0.166667	0.5
	4	4	6	2	8	12	0.333333	0.5	0.166667	0.666667
	5	1	3	0	3	4	0.25	0.75	0	0.75
	6	0	1	0	1	1	0	1	0	1
	7	2	1	3	4	6	0.333333	0.166667	0.5	0.666667
	8	0	1	0	1	1	0	1	0	1
	9	0	1	1	2	2	0	0.5	0.5	1
	10	1	1	1	2	3	0.333333	0.333333	0.333333	0.666667
	11	1	1	0	1	2	0.5	0.5	0	0.5
	12	2	1	1	2	4	0.5	0.25	0.25	0.5
	13	0	6	1	7	7	0	0.857143	0.142857	1
	14	1	0	1	1	2	0.5	0	0.5	0.5
	15	3	2	3	5	8	0.375	0.25	0.375	0.625
	16	4	1	1	2	6	0.666667	0.166667	0.166667	0.333333
	17	2	0	1	1	3	0.666667	0	0.333333	0.333333
						76	0.359314	0.438655	0.202031	0.640686
							0.244059	0.316362	0.191247	0.244059
							35.93			64.07
							24.41			24.41

## Sheet: Figure 5c
Effects of VPS13D suppression on mito-LD interactions through mito-LD MCSs reporter by FACS
		meanGFP fluorescene by FACS
		WT cells No DOX	scrambled siRNA DOX 0.1ug/ml 18h	scrambled siRNA DOX 0.1ug/ml 18h
	Exp.1	5501.2	96982.2	39490.2
	Exp.2	5400.29	106131	33142.3
	Exp.3	5910.76	93954.1	43160.7
	average	5604.08	99022.6	38597.8
	error	270.34	6339.89	5068.46

[truncated: 32 more sheets: Figure 5e, Figure 5f, Figure 5g, Figure 5h, Figure 5i, Figure. 6i, Figure.6j, Figure.6k, Figure.6i, Figure.6m, Figure 7a, Figure 7b, Figure. 7c, Figure. 7d, Figure. 7e, Figure.7f, Figure. 7g, Figure S3b, Figure S3c, Figure S3h …]
